# Supplementary material for: Antifungal Activity of an Original Amino-Isocyanonaphthalene (ICAN) Compound Family: Promising Broad Spectrum Antifungals
Source: Molecules. 2020 Feb 18;25(4):903. doi: 10.3390/molecules25040903 (PMC7070524; doi:10.3390/molecules25040903)
Supplement: Supplementary file 1 [file molecules-25-00903-s001.zip]

Archive with 2 entries (2 files):
- Supplementary Movie_mov1_seq1_v1.mp4
- Supplementary Movie_mov2_seq2_v1.mp4
